# Supplementary material for: Testing Analytical Methods for Antibiotic Detection in Tenebrio molitor Larvae: A Controlled Feeding Trial
Source: Antibiotics (Basel). 2025 Sep 9;14(9):909. doi: 10.3390/antibiotics14090909 (PMC12466411; doi:10.3390/antibiotics14090909)
Supplement: Supplementary file 1 [file antibiotics-14-00909-s001.zip]

Archive with 3 entries (3 files):
- Supplementary material S1 Antibiotic detection in food.pdf
- Supplementary material S2 Weight development.xlsx
- Supplementary material S3 LC_MS_MS_rawdata.pdf
