# Supplementary material for: Testing Analytical Methods for Antibiotic Detection in Tenebrio molitor Larvae: A Controlled Feeding Trial
Source: Antibiotics (Basel). 2025 Sep 9;14(9):909. doi: 10.3390/antibiotics14090909 (PMC12466411; doi:10.3390/antibiotics14090909)
Supplement: Supplementary file 1 [file antibiotics-14-00909-s001.zip › Supplementary material S2 Weight development.xlsx]

## Sheet: Raw data
Supplementary material S2 weight development
			Group 1		Group 2		control with Methanol		control without methanol
Tag	day	Antibiotic	Group no (10 meal worms each)	weight [g]	Group no (10 meal worms each)	weight [g]	Group no (10 meal worms each)	weight [g]	Group no (10 meal worms each)	weight [g]
28.5.24 24h Fasten vor Versuch	0	Tiamulin	1	1.33	1	1.36	1	1.45	1	1.57
28.5.24 24h Fasten vor Versuch	0		2	1.31	2	1.57	2	1.42	2	1.44
28.5.24 24h Fasten vor Versuch	0		3	1.29	3	1.33	3	1.39	3	1.15
28.5.24 24h Fasten vor Versuch	0		4	1.68	4	1.15	4	1.27	4	1.61
28.5.24 24h Fasten vor Versuch	0		5	1.26	5	1.37	5	1.16	5	1.45
28.5.24 24h Fasten vor Versuch	0		Mean	1.374	Mean	1.356	Mean	1.338	Mean	1.444
28.5.24 24h Fasten vor Versuch	0		SD	0.173003	SD	0.149265	SD	0.120706	SD	0.180222
7 Tage + 0h nach AB-Gabe	7		1	1.27	1	1.05	1	1.88	1	1.2
7 Tage + 0h nach AB-Gabe	7		2	0.92	2	1.25	2	1.46	2	1.27
7 Tage + 0h nach AB-Gabe	7		3	0.94	3	1.02	3	1.54	3	1.7
7 Tage + 0h nach AB-Gabe	7		4	1.34	4	1.1	4	1.22	4	1.55
7 Tage + 0h nach AB-Gabe	7		5	1.1	5	1.12	5	1.18	5	1.4
7 Tage + 0h nach AB-Gabe	7		Mean	1.114	Mean	1.108	Mean	1.456	Mean	1.424
7 Tage + 0h nach AB-Gabe	7		SD	0.18942	SD	0.088713	SD	0.282276	SD	0.204034
16.7.24 24h Fasten vor Versuch	0	Erythromycin	1	0.51	1	0.51	1	0.41	1	0.44
16.7.24 24h Fasten vor Versuch	0		2	0.4	2	0.46	2	0.43	2	0.46
16.7.24 24h Fasten vor Versuch	0		3	0.44	3	0.39	3	0.43	3	0.48
16.7.24 24h Fasten vor Versuch	0		4	0.39	4	0.48	4	0.35	4	0.51
16.7.24 24h Fasten vor Versuch	0		5	0.41	5	0.41	5	0.4	5	0.45
16.7.24 24h Fasten vor Versuch	0		Mean	0.43	Mean	0.45	Mean	0.404	Mean	0.468
16.7.24 24h Fasten vor Versuch	0		SD	0.0484768	SD	0.0494975	SD	0.0328634	SD	0.0277489
16.7.24 24h Fasten vor Versuch	0	CAP	1	0.46	1	0.46	1	0.37	1	0.5
16.7.24 24h Fasten vor Versuch	0		2	0.44	2	0.45	2	0.48	2	0.41
16.7.24 24h Fasten vor Versuch	0		3	0.47	3	0.477	3	0.49	3	0.48
16.7.24 24h Fasten vor Versuch	0		4	0.5	4	0.42	4	0.46	4	0.47
16.7.24 24h Fasten vor Versuch	0		5	0.47	5	0.34	5	0.47	5	0.477
16.7.24 24h Fasten vor Versuch	0		Mean	0.468	Mean	0.4294	Mean	0.454	Mean	0.4674
16.7.24 24h Fasten vor Versuch	0		SD	0.0216795	SD	0.0540999	SD	0.0482701	SD	0.0339676
23.7.24 7 Tage + 0h nach AB-Gabe	7	Erythromycin	1	0.6	1	0.56	1	0.55	1	0.68
23.7.24 7 Tage + 0h nach AB-Gabe	7		2	0.63	2	0.7	2	0.7	2	0.67
23.7.24 7 Tage + 0h nach AB-Gabe	7		3	0.57	3	0.69	3	0.58	3	0.63
23.7.24 7 Tage + 0h nach AB-Gabe	7		4	0.63	4	0.55	4	0.71	4	0.51
23.7.24 7 Tage + 0h nach AB-Gabe	7		5	0.5	5	0.46	5	0.69	5	0.6
23.7.24 7 Tage + 0h nach AB-Gabe	7		Mean	0.586	Mean	0.592	Mean	0.646	Mean	0.618
23.7.24 7 Tage + 0h nach AB-Gabe	7		SD	0.0541295	SD	0.101833	SD	0.0750333	SD	0.0683374
23.7.24 7 Tage + 0h nach AB-Gabe	7	CAP	1	0.72	1	0.79	1	0.62	1	0.72
23.7.24 7 Tage + 0h nach AB-Gabe	7		2	0.66	2	0.52	2	0.58	2	0.69
23.7.24 7 Tage + 0h nach AB-Gabe	7		3	0.6	3	0.58	3	0.68	3	0.63
23.7.24 7 Tage + 0h nach AB-Gabe	7		4	0.57	4	0.51	4	0.58	4	0.65
23.7.24 7 Tage + 0h nach AB-Gabe	7		5	0.6	5	0.53	5	0.6	5	0.6
23.7.24 7 Tage + 0h nach AB-Gabe	7		Mean	0.63	Mean	0.586	Mean	0.612	Mean	0.658
23.7.24 7 Tage + 0h nach AB-Gabe	7		SD	0.06	SD	0.117175	SD	0.0414729	SD	0.0476445
11.09.2024 24h Fasten vor Versuch	0	Erythromycin	1	0.4	1	0.47	1	0.44	1	0.5
11.09.2024 24h Fasten vor Versuch	0		2	0.45	2	0.56	2	0.53	2	0.37
11.09.2024 24h Fasten vor Versuch	0		3	0.36	3	0.45	3	0.46	3	0.43
11.09.2024 24h Fasten vor Versuch	0		4	0.42	4	0.5	4	0.4	4	0.4
11.09.2024 24h Fasten vor Versuch	0		5	0.4	5	0.41	5	0.52	5	0.37
11.09.2024 24h Fasten vor Versuch	0		Mean	0.406	Mean	0.478	Mean	0.47	Mean	0.414
11.09.2024 24h Fasten vor Versuch	0		SD	0.0328634	SD	0.0563028	SD	0.0547723	SD	0.0541295
11.09.2024 24h Fasten vor Versuch	0	CAP	1	0.54	1	0.52	1	0.44	1	0.5
11.09.2024 24h Fasten vor Versuch	0		2	0.54	2	0.45	2	0.53	2	0.37
11.09.2024 24h Fasten vor Versuch	0		3	0.51	3	0.44	3	0.46	3	0.43
11.09.2024 24h Fasten vor Versuch	0		4	0.44	4	0.3	4	0.4	4	0.4
11.09.2024 24h Fasten vor Versuch	0		5	0.47	5	0.37	5	0.52	5	0.37
11.09.2024 24h Fasten vor Versuch	0		Mean	0.5	Mean	0.416	Mean	0.47	Mean	0.414
11.09.2024 24h Fasten vor Versuch	0		SD	0.0441588	SD	0.0838451	SD	0.0547723	SD	0.0541295
11.09.2024 24h Fasten vor Versuch	0	Tiamulin	1	0.4	1	0.33	1	0.44	1	0.5
11.09.2024 24h Fasten vor Versuch	0		2	0.51	2	0.37	2	0.53	2	0.37
11.09.2024 24h Fasten vor Versuch	0		3	0.62	3	0.45	3	0.46	3	0.43
11.09.2024 24h Fasten vor Versuch	0		4	0.53	4	0.43	4	0.4	4	0.4
11.09.2024 24h Fasten vor Versuch	0		5	0.54	5	0.45	5	0.52	5	0.37
11.09.2024 24h Fasten vor Versuch	0		Mean	0.52	Mean	0.406	Mean	0.47	Mean	0.414
11.09.2024 24h Fasten vor Versuch	0		SD	0.0790569	SD	0.0536656	SD	0.0547723	SD	0.0541295
11.9.24 7 Tage + 0h fasten	7	Erythromycin	1	0.7	1	0.76	1	0.698	1	0.64
11.9.24 7 Tage + 0h fasten	7		2	0.67	2	0.47	2	0.7	2	0.59
11.9.24 7 Tage + 0h fasten	7		3	0.59	3	0.52	3	0.62	3	0.42
11.9.24 7 Tage + 0h fasten	7		4	0.55	4	0.4	4	0.65	4	0.63
11.9.24 7 Tage + 0h fasten	7		5	0.62	5	0.58	5	0.66	5	0.522
11.9.24 7 Tage + 0h fasten	7		Mean	0.626	Mean	0.546	Mean	0.6656	Mean	0.5604
11.9.24 7 Tage + 0h fasten	7		SD	0.0602495	SD	0.136675	SD	0.0338644	SD	0.0911636
11.9.24 7 Tage + 0h fasten	7	CAP	1	0.8	1	0.56	1	0.698	1	0.64
11.9.24 7 Tage + 0h fasten	7		2	0.7	2	0.55	2	0.7	2	0.59
11.9.24 7 Tage + 0h fasten	7		3	0.59	3	0.69	3	0.62	3	0.42
11.9.24 7 Tage + 0h fasten	7		4	0.8	4	0.55	4	0.65	4	0.63
11.9.24 7 Tage + 0h fasten	7		5	0.75	5	0.56	5	0.66	5	0.522
11.9.24 7 Tage + 0h fasten	7		Mean	0.728	Mean	0.582	Mean	0.6656	Mean	0.5604
11.9.24 7 Tage + 0h fasten	7		SD	0.0875785	SD	0.0605805	SD	0.0338644	SD	0.0911636
11.9.24 7 Tage + 0h fasten	7	Tiamulin	1	0.69	1	0.62	1	0.698	1	0.64
11.9.24 7 Tage + 0h fasten	7		2	0.73	2	0.51	2	0.7	2	0.59
11.9.24 7 Tage + 0h fasten	7		3	0.7	3	0.45	3	0.62	3	0.42
11.9.24 7 Tage + 0h fasten	7		4	0.74	4	0.56	4	0.65	4	0.63
11.9.24 7 Tage + 0h fasten	7		5	0.67	5	0.59	5	0.66	5	0.522
11.9.24 7 Tage + 0h fasten	7		Mean	0.706	Mean	0.546	Mean	0.6656	Mean	0.5604
11.9.24 7 Tage + 0h fasten	7		SD	0.0288097	SD	0.0673053	SD	0.0338644	SD	0.0911636

## Sheet: Tiamulin
day	Treatment	weight [g]			Day 7
0	Tiamulin	1.33
0	Tiamulin	1.31
0	Tiamulin	1.29
0	Tiamulin	1.68
0	Tiamulin	1.26
0	Tiamulin	1.36
0	Tiamulin	1.57
0	Tiamulin	1.33
0	Tiamulin	1.15
0	Tiamulin	1.37
0	Tiamulin	0.4
0	Tiamulin	0.51
0	Tiamulin	0.62
0	Tiamulin	0.53
0	Tiamulin	0.54
0	Tiamulin	0.33
0	Tiamulin	0.37
0	Tiamulin	0.45
0	Tiamulin	0.43
0	Tiamulin	0.45
0	Control	1.45
0	Control	1.42
0	Control	1.39
0	Control	1.27
0	Control	1.16
0	Control	1.57
0	Control	1.44
0	Control	1.15
0	Control	1.61
0	Control	1.45
0	Control	0.44
0	Control	0.53
0	Control	0.46
0	Control	0.4
0	Control	0.52
0	Control	0.5
0	Control	0.37
0	Control	0.43
0	Control	0.4
0	Control	0.37
7	Tiamulin	1.27			Independent Samples T-Test Day 7
7	Tiamulin	0.92					Test		Statistic		df		p
7	Tiamulin	0.94			Weight [g]		Student		-1441		38.00		.158
7	Tiamulin	1.34					Welch		-1441		19.00		.166
7	Tiamulin	1.1					Mann-Whitney		135000				.081
7	Tiamulin	1.05
7	Tiamulin	1.25
7	Tiamulin	1.02
7	Tiamulin	1.1
7	Tiamulin	1.12
7	Tiamulin	0.69			Test of Normality (Shapiro-Wilk)
7	Tiamulin	0.73			Residuals		W		p
7	Tiamulin	0.7			weight [g]		0.910		< .001
7	Tiamulin	0.74
7	Tiamulin	0.67			Note. Significant results suggest a deviation from normality.
7	Tiamulin	0.62
7	Tiamulin	0.51
7	Tiamulin	0.45
7	Tiamulin	0.56
7	Tiamulin	0.59
7	Control	1.88
7	Control	1.46
7	Control	1.54
7	Control	1.22
7	Control	1.18
7	Control	1.2
7	Control	1.27
7	Control	1.7
7	Control	1.55
7	Control	1.4
7	Control	0.698
7	Control	0.7
7	Control	0.62
7	Control	0.65
7	Control	0.66
7	Control	0.64
7	Control	0.59
7	Control	0.42
7	Control	0.63
7	Control	0.522

## Sheet: Chloramphenicol
Treatment	Antibiotic weight [g]				Day 7
Chloramphenicol	0.72				Independent Samples T-Test
Chloramphenicol	0.66				Independent Samples T-Test
Chloramphenicol	0.6						Test		Statistic		df		p
Chloramphenicol	0.57				Antibiotic weight [g]		Student		0.280		38.00		.781
Chloramphenicol	0.6						Welch		0.280		33.92		.781
Chloramphenicol	0.79						Mann-Whitney		182500				.645
Chloramphenicol	0.52
Chloramphenicol	0.58
Chloramphenicol	0.51				Assumption Checks
Chloramphenicol	0.53				Test of Normality (Shapiro-Wilk)
Chloramphenicol	0.8				Residuals		W		p
Chloramphenicol	0.7				Antibiotic weight [g]		0.983		.799
Chloramphenicol	0.59
Chloramphenicol	0.8				Note. Significant results suggest a deviation from normality.
Chloramphenicol	0.75
Chloramphenicol	0.56
Chloramphenicol	0.55
Chloramphenicol	0.69
Chloramphenicol	0.55
Chloramphenicol	0.56
control	0.62
control	0.58
control	0.68
control	0.58
control	0.6
control	0.72
control	0.69
control	0.63
control	0.65
control	0.6
control	0.698
control	0.7
control	0.62
control	0.65
control	0.66
control	0.64
control	0.59
control	0.42
control	0.63
control	0.522

## Sheet: Erythromycin
Treatment	weight [g]
Erythromycin	0.6				Day 7
Erythromycin	0.63				Independent Samples T-Test
Erythromycin	0.57				Independent Samples T-Test
Erythromycin	0.63						Test		Statistic		df		p
Erythromycin	0.5				weight [g]		Student		-1315		38.00		.196
Erythromycin	0.56						Welch		-1315		36.82		.197
Erythromycin	0.7						Mann-Whitney		147000				.155
Erythromycin	0.69
Erythromycin	0.55				Assumption Checks
Erythromycin	0.46				Test of Normality (Shapiro-Wilk)
Erythromycin	0.7				Residuals		W		p
Erythromycin	0.67				weight [g]		0.978		.603
Erythromycin	0.59
Erythromycin	0.55				Note. Significant results suggest a deviation from normality.
Erythromycin	0.62
Erythromycin	0.76
Erythromycin	0.47
Erythromycin	0.52
Erythromycin	0.4
Erythromycin	0.58
control	0.55
control	0.7
control	0.58
control	0.71
control	0.69
control	0.68
control	0.67
control	0.63
control	0.51
control	0.6
control	0.698
control	0.7
control	0.62
control	0.65
control	0.66
control	0.64
control	0.59
control	0.42
control	0.63
control	0.522

## Sheet: Statistics
Antibiotic	Test of Normality (Shapiro-Wilk) p	Test used	p
Tiamulin	W = 0.910, p = < 0.001	Mann-Whitney	0.081
Chloramphenicol	W = 0.983, p = 0.799	Student, Welch	0.781
Erythromycin	W = 0.978, p = 0.603	Student, Welch	0.197

## Sheet: Diagramm
Antibiotic	weight day 0 [g]	SD day 0	weight day 7 [g]	SD day 7	control weight day 0 [g]	control weight day 7 [g]	SD day 0	SD Day 7
Tiamulin	0.914	0.478302	0.7445	0.241756	0.9165	0.81975	0.500045	0.386097
Chloramphenicol	0.498567	0.0923388	0.74	0.243542	0.448233	0.82525	0.0524685	0.381702
Erythromycin	0.443567	0.0483833	0.7235	0.248725	0.446233	0.83	0.0480314	0.378319

## Sheet: Methanol
weight with methanol [g]		weight without methanol [g]					U-Test
Group (10 meal worms each)	weight [g]	Group (10 meal worms each)	weight [g]			Methanol	0.35	1
Methanol	1.45	without methanol	1.57			Methanol	0.37	2
Methanol	1.42	without methanol	1.44			Methanol	0.4	3
Methanol	1.39	without methanol	1.15			Methanol	0.41	4.5
Methanol	1.27	without methanol	1.61			Methanol	0.43	6.5
Methanol	1.16	without methanol	1.45			Methanol	0.43	6.5
Methanol	1.88	without methanol	1.2			Methanol	0.46	10
Methanol	1.46	without methanol	1.27			Methanol	0.47	12.5
Methanol	1.54	without methanol	1.7			Methanol	0.48	16
Methanol	1.22	without methanol	1.55			Methanol	0.49	18
Methanol	1.18	without methanol	1.4			Methanol	0.55	22
Methanol	0.41	without methanol	0.44			Methanol	0.58	24
Methanol	0.43	without methanol	0.46			Methanol	0.58	24
Methanol	0.43	without methanol	0.48			Methanol	0.58	24
Methanol	0.35	without methanol	0.51			Methanol	0.6	27
Methanol	0.4	without methanol	0.45			Methanol	0.62	29
Methanol	0.37	without methanol	0.5			Methanol	0.68	34.5
Methanol	0.48	without methanol	0.41			Methanol	0.69	36.5
Methanol	0.49	without methanol	0.48			Methanol	0.7	38
Methanol	0.46	without methanol	0.47			Methanol	0.71	39
Methanol	0.47	without methanol	0.477			Methanol	1.16	42
Methanol	0.55	without methanol	0.68			Methanol	1.18	43
Methanol	0.7	without methanol	0.67			Methanol	1.22	45
Methanol	0.58	without methanol	0.63			Methanol	1.27	46.5
Methanol	0.71	without methanol	0.51			Methanol	1.39	48
Methanol	0.69	without methanol	0.6			Methanol	1.42	50
Methanol	0.62	without methanol	0.72			Methanol	1.45	52.5
Methanol	0.58	without methanol	0.69			Methanol	1.46	54
Methanol	0.68	without methanol	0.63			Methanol	1.54	55
Methanol	0.58	without methanol	0.65			Methanol	1.88	60
Methanol	0.6	without methanol	0.6			without methanol	0.41	4.5
mean	0.818333	mean	0.846567			without methanol	0.44	8
SD	0.442829	SD	0.441708			without methanol	0.45	9
variance	0.196097	variance	0.195106			without methanol	0.46	11
						without methanol	0.47	12.5
						without methanol	0.477	14
						without methanol	0.48	16
						without methanol	0.48	16
						without methanol	0.5	19
						without methanol	0.51	20.5
						without methanol	0.51	20.5
						without methanol	0.6	27
						without methanol	0.6	27
						without methanol	0.63	30.5
						without methanol	0.63	30.5
						without methanol	0.65	32
						without methanol	0.67	33
						without methanol	0.68	34.5
						without methanol	0.69	36.5
						without methanol	0.72	40
						without methanol	1.15	41
						without methanol	1.2	44
						without methanol	1.27	46.5
						without methanol	1.4	49
						without methanol	1.44	51
						without methanol	1.45	52.5
						without methanol	1.55	56
						without methanol	1.57	57
						without methanol	1.61	58
						without methanol	1.7	59
						Sum Methanol:	874
						Sum without methanol:	956
						U_Methanol:	491
						U_without	409
						U:	409
						p:	0.544	no significant difference between the groups
